# Supplementary material for: Zeaxanthin is required for eyespot formation and phototaxis in Euglena gracilis
Source: Plant Physiol. 2023 Jan 6;191(4):2414–26. doi: 10.1093/plphys/kiad001 (PMC10069888; doi:10.1093/plphys/kiad001)
Supplement: kiad001_Supplementary_Data [file kiad001_supplementary_data.zip]

Archive with 7 entries (7 files):
- CarGE_SupplementaryTable_6.pdf
- Supplemental Data.pdf
- Supplemental Movie Legends.pdf
- Supplemental Movie S1.mp4
- Supplemental Movie S2.mp4
- Supplemental Movie S3.mp4
- Supplemental Movie S4.mp4
